# Supplementary material for: RNA-Seq reveals the key pathways and genes involved in the light-regulated flavonoids biosynthesis in mango (Mangifera indica L.) peel
Source: Front Plant Sci. 2023 Jan 18;13:1119384. doi: 10.3389/fpls.2022.1119384 (PMC9890063; doi:10.3389/fpls.2022.1119384)
Supplement: Supplementary file 1 [file Table_1.xlsx]

## Sheet: Sheet1
File S1 Sequences of the Q-PCR primers used in this study
Primer name	Primer Sequence
mango005137-F	AAGGGTGTCACTGCCTATGG
mango005137-R	TTTATGCAGGGTGCTGAGTG
mango005206-F	GCTGCAGACTCAATGGATGA
mango005206-R	CAGGTGGCGGTACTGATTTT
mango005302-F	ACATAGAGGCTGGTGGTTCG
mango005302-R	CAGAGACTCCACTGCCATGA
mango013107-F	GCGAAAGGGTGATGACCTAA
mango013107-R	AGCTGCCTACCATCCAAATG
mango013338-F	GGCGTCAACCATGAAGATTT
mango013338-R	TGCGAAATGAGATTGCTTTG
mango013881-F	CTGCCCACACTGACAGAGAA
mango013881-R	CCAAGGACCTGTCGAACATT
βactin-F	ATCTGCTGGAAGGTGCTGAG
βactin-R	CCAAGCAGCATGAAGATCAA
